# Supplementary material for: Distinct Cytokine Profiles in Lupus Low Disease Activity State Subgroups Identify Patients at Risk for Disease Flare
Source: Int J Mol Sci. 2026 Apr 28;27(9):3913. doi: 10.3390/ijms27093913 (PMC13164232; doi:10.3390/ijms27093913)
Supplement: Supplementary file 1 [file ijms-27-03913-s001.zip]

Archive with 1 entries (1 files):
- ijms-4204633-supplementary.pdf
